# Supplementary material for: An exploratory study on the handwritten allographic features of multi-ethnic population with different educational backgrounds
Source: PLoS One. 2022 Oct 7;17(10):e0268756. doi: 10.1371/journal.pone.0268756 (PMC9544031; doi:10.1371/journal.pone.0268756)
Supplement: S1 Data — (XLSX) [file pone.0268756.s001.xlsx]

## Sheet: Background data
Subject ID	Age	Gender 0- Male 1- Female	Race 0- Malay 1- Chinese 2- Indian 3- Others	Handedness 0- Left 1- Right	Occupation 0- Student 1- Professional 2- Non-Professional	Education Level 0- SPM 1- Diploma/Pre-U 2- Undergraduate 3- Postgraduate	Primary Schooling System 0- Sekolah Kebangsaan (National School) 1- Sekolah Agama (Tahfiz School) 2- Sekolah Jenis Kebangsaan Cina ( Chinese Vernacular School) 3- Sekolah Jenis Kebangsaan Tamil (Tamil Vernacular School) 4- Sekolah Kebangsaan and Sekolah Agama (Partial Religious Syllabus)	Secondary Schooling System 0- Sekolah Menengah Kebangsaan (National School) 1- Sekolah Agama (Tahfiz School) 2- Sekolah Menengah Jenis Kebangsaan Cina ( Chinese Vernacular School)
A1	19	1	0	1	0	2	0	0
A2	19	0	0	1	0	2	0	0
A3	19	1	0	1	0	2	0	0
A4	19	1	0	1	0	2	0	0
A5	19	0	0	1	0	2	0	0
A6	19	1	0	1	0	2	0	0
A7	19	1	2	1	0	2	0	0
A8	19	1	2	0	0	2	0	0
A9	19	1	0	1	0	2	0	0
A10	19	1	2	0	0	1	0	0
A11	19	1	2	1	0	2	0	0
A12	19	1	0	1	0	2	0	0
A13	19	1	0	1	0	2	0	0
A14	19	1	0	0	0	2	0	0
A15	19	1	0	1	0	2	0	0
A16	19	1	0	0	0	2	0	0
A17	20	1	0	1	0	2	0	0
A18	19	1	0	1	0	2	0	0
A19	19	1	0	1	0	2	0	0
A20	19	1	0	1	0	1	0	0
A21	19	1	0	1	0	2	0	0
A22	19	0	0	1	0	1	0	0
A23	19	1	0	1	0	2	0	0
A24	19	1	3	0	0	2	0	0
A25	19	1	0	1	0	2	0	0
A26	19	1	0	1	0	2	0	0
A27	20	0	0	1	0	2	0	0
A28	19	0	0	1	0	2	0	0
A29	19	0	0	0	0	2	0	0
A30	20	1	0	1	0	2	0	0
B1	20	1	1	1	0	2	2	0
B2	20	1	1	1	0	2	2	0
B3	18	1	1	1	0	2	2	2
B4	20	1	1	1	0	2	2	0
B5	20	0	1	1	0	2	2	0
B6	19	1	1	1	0	2	2	2
B7	20	0	1	1	0	2	2	0
B8	19	1	1	1	0	2	2	2
B9	20	0	3	1	0	2	2	0
B10	19	0	1	1	0	1	2	0
B11	19	1	1	1	0	2	2	0
B12	19	1	1	1	0	2	2	2
B13	19	1	1	1	0	2	2	0
B14	19	1	1	1	0	2	2	0
B15	20	1	1	1	0	2	2	0
B16	20	1	1	1	0	2	2	0
B17	20	0	1	1	0	2	2	0
B18	19	0	1	1	0	1	2	2
B19	20	1	1	1	0	2	2	2
B20	19	1	1	1	0	2	2	0
B21	20	1	1	1	0	2	2	2
B22	19	0	1	1	0	2	2	2
B23	20	1	1	1	0	2	2	2
B24	20	1	1	1	0	2	2	2
B25	20	1	1	1	0	2	2	0
B26	19	1	1	0	0	2	2	0
B27	20	0	1	0	0	2	2	0
B28	20	1	1	1	0	2	2	0
B29	20	1	1	1	0	2	2	0
B30	20	1	1	1	0	2	2	2
C1	20	0	2	1	0	2	3	0
C2	19	1	2	1	0	1	3	0
C3	19	1	2	1	0	2	3	0
C4	19	1	2	0	0	2	3	0
C5	20	0	2	1	0	2	3	0
C6	20	1	2	0	0	2	3	0
C7	20	0	2	1	0	2	3	0
C8	19	1	2	1	0	2	3	0
C9	19	1	2	1	0	2	3	0
C10	20	1	2	1	0	2	3	0
C11	20	1	2	1	0	2	3	0
C12	20	1	2	1	0	2	3	0
C13	20	1	2	1	0	2	3	0
C14	20	1	2	1	0	2	3	0
C15	20	1	2	1	0	2	3	0
C16	20	1	2	1	0	2	3	0
C17	19	1	2	1	0	2	3	0
C18	19	1	2	1	0	2	3	0
C19	19	1	2	1	0	0	3	0
C20	19	1	2	1	0	1	3	0
C21	19	1	2	1	0	1	3	0
C22	18	1	2	1	0	1	3	0
C23	20	1	2	1	0	2	3	2
C24	20	1	2	1	0	2	3	0
C25	20	1	2	1	0	2	3	0
C26	20	1	2	1	0	2	3	0
C27	20	1	2	1	0	2	3	0
C28	20	1	2	1	0	2	3	0
C29	20	0	2	1	0	2	3	0
C30	20	1	2	1	0	2	3	0
D1	20	1	0	1	0	2	1	1
D2	19	1	0	1	0	2	4	0
D3	19	0	0	1	0	1	4	0
D4	19	0	0	1	0	2	4	0
D5	19	0	0	1	0	2	4	1
D6	19	1	0	0	0	2	4	1
D7	19	1	0	0	0	2	4	0
D8	20	1	0	1	0	2	1	1
D9	20	1	0	1	0	2	4	0
D10	19	1	0	1	0	2	4	1
D11	19	1	0	1	0	2	1	1
D12	19	1	0	1	0	1	4	0
D13	19	1	0	1	0	2	1	1
D14	19	1	0	1	0	2	4	0
D15	19	1	0	1	0	2	1	1
D16	19	1	0	1	0	2	1	1
D17	20	1	0	1	0	2	1	1
D18	19	1	0	1	0	2	1	1
D19	19	1	0	1	0	2	4	0
D20	19	1	0	1	0	2	4	1
D21	19	1	0	1	0	2	1	0
D22	19	1	0	1	0	2	4	0
D23	19	1	0	1	0	2	4	1
D24	19	1	0	1	0	2	4	0
D25	19	1	0	1	0	2	4	0
D26	20	1	3	1	0	2	4	0
D27	19	1	0	1	0	2	4	1
D28	19	1	0	1	0	2	4	0
D29	20	0	0	1	0	2	4	0
D30	19	1	0	1	0	2	4	0

## Sheet: Uppercase A
Subject ID	Number of Strokes 0- Two 1- Three 2- Indeterminate	Apex design 0- Rounded 1- Sharp 2- indeterminate	Presence of protruding initial stroke 0- Absent 1- Present	Presence of Looping on the left stroke 0- Absent 1- Present	Position of crossbar 0- Closer to apex 1- Middle of the allograph 2- Closer to base 3- Indeterminate	Crossbar exceeds letter boundary 0- Crossbar exceeds letter boundary 1- Crossbar does not exceed letter boundary	Crossbar connected to adjacent letter 0- Not connected 1- Connected 2- indeterminate	Direction of crossbar stroke 0- Rightward direction 1- Leftward direction
A1	0	0	0	0	1	1	0	0
A2	1	1	0	0	0	1	0	0
A3	0	1	0	0	2	1	0	0
A4	1	1	0	0	1	1	0	0
A5	2	0	1	0	1	1	0	0
A6	1	1	0	0	1	1	2	0
A7	1	1	0	0	1	1	0	0
A8	1	1	0	0	0	1	0	0
A9	1	1	0	0	2	0	1	0
A10	1	1	0	0	0	1	0	0
A11	1	1	0	0	0	1	0	0
A12	1	1	0	0	2	0	1	0
A13	2	1	0	0	1	1	0	0
A14	0	0	1	0	1	0	1	0
A15	0	1	0	0	1	1	2	0
A16	1	1	0	0	2	0	1	0
A17	0	1	0	0	2	1	0	0
A18	0	0	1	0	1	1	0	0
A19	1	1	0	0	1	1	2	0
A20	0	0	1	0	1	1	2	0
A21	0	1	0	0	1	1	0	0
A22	1	1	0	0	1	0	1	0
A23	0	0	1	0	1	1	0	0
A24	1	1	0	0	2	1	0	1
A25	0	1	0	0	1	1	0	0
A26	1	1	0	0	1	1	0	0
A27	1	1	0	0	1	1	0	0
A28	0	1	0	0	1	0	1	0
A29	1	1	1	1	1	1	0	1
A30	1	1	0	0	1	1	0	0
B1	0	1	1	1	1	1	2	0
B2	0	0	1	0	1	1	0	0
B3	0	1	0	0	1	1	0	0
B4	0	1	0	0	1	1	0	0
B5	0	0	0	0	2	0	1	0
B6	0	1	0	0	1	0	0	0
B7	0	1	0	0	1	1	0	0
B8	1	1	0	0	0	1	0	0
B9	0	0	1	0	1	1	0	0
B10	0	0	1	0	1	1	0	0
B11	1	1	0	0	1	1	0	0
B12	0	1	1	0	1	0	1	0
B13	0	1	0	0	1	1	0	0
B14	1	1	0	0	1	1	0	0
B15	0	1	1	0	1	1	0	0
B16	0	0	1	0	1	1	0	0
B17	1	1	0	0	1	1	0	0
B18	1	1	0	0	1	0	1	0
B19	0	1	1	0	1	1	0	0
B20	0	1	1	0	1	1	0	0
B21	1	1	0	0	1	1	0	0
B22	1	1	0	0	1	1	0	0
B23	0	1	1	0	1	1	0	0
B24	0	1	0	0	1	1	2	0
B25	0	1	0	0	1	0	1	0
B26	0	1	0	0	1	1	0	0
B27	0	0	1	0	0	1	0	0
B28	0	0	0	0	2	0	1	0
B29	1	1	0	0	1	1	0	0
B30	0	0	1	0	1	0	1	0
C1	0	0	1	0	1	1	0	0
C2	0	1	1	0	1	1	0	0
C3	0	1	1	0	1	0	1	0
C4	1	1	1	0	1	1	0	1
C5	0	1	1	0	1	0	1	0
C6	0	1	0	0	2	1	0	0
C7	1	1	0	0	2	1	0	0
C8	0	0	1	0	2	1	0	0
C9	0	1	0	0	2	0	0	0
C10	0	1	0	0	1	1	0	0
C11	0	0	1	0	1	1	2	0
C12	1	1	0	0	1	1	0	1
C13	0	1	1	0	1	1	0	0
C14	0	1	1	0	1	1	0	0
C15	2	1	0	0	1	0	1	0
C16	1	1	0	0	0	1	0	0
C17	0	1	1	0	1	1	2	0
C18	0	0	1	0	1	1	0	0
C19	0	0	0	0	1	1	0	0
C20	0	0	1	0	1	1	0	0
C21	1	1	0	0	0	1	0	0
C22	1	1	0	0	1	1	0	0
C23	0	0	1	0	1	1	0	0
C24	0	1	0	0	1	1	0	0
C25	1	1	0	0	1	1	0	0
C26	1	1	0	0	1	0	0	0
C27	1	1	0	0	1	1	0	0
C28	0	1	0	0	1	1	0	0
C29	0	0	0	0	1	1	0	0
C30	1	1	0	0	0	1	0	0
D1	2	1	0	0	1	0	2	0
D2	1	1	0	0	3	0	0	0
D3	0	0	1	0	1	0	1	0
D4	0	1	0	0	1	0	2	0
D5	1	1	0	0	0	1	0	0
D6	2	2	0	0	3	0	0	0
D7	0	1	0	0	3	0	0	0
D8	0	1	0	0	3	1	2	0
D9	1	1	0	0	1	0	1	0
D10	0	1	0	0	3	0	2	0
D11	2	1	0	0	0	0	0	0
D12	0	0	0	0	1	1	0	0
D13	1	1	1	0	0	0	0	0
D14	2	1	0	0	1	0	2	0
D15	1	1	0	0	1	0	0	0
D16	2	1	0	0	2	0	2	0
D17	0	0	0	0	1	1	0	0
D18	0	2	1	0	2	0	1	0
D19	0	1	0	0	1	1	0	0
D20	0	0	1	0	1	1	0	0
D21	0	1	1	0	1	0	2	0
D22	1	1	0	0	0	1	0	0
D23	2	2	0	0	1	1	0	0
D24	0	1	1	0	1	0	1	0
D25	2	0	1	0	1	0	1	0
D26	0	0	1	0	2	1	0	0
D27	0	1	1	0	1	0	1	0
D28	0	1	1	0	1	0	1	0
D29	1	1	0	0	1	1	0	0
D30	1	1	0	0	2	1	0	0
A-0	11	6	24	29	4	6	20	28
A-1	17	24	6	1	20	24	6	2
A-2	2	0	0	0	6	0	4	0
B-0	22	8	18	29	2	7	22	30
B-1	8	22	12	1	26	23	6	0
B-2	0	0	0	0	2	0	2	0
C-0	19	8	17	30	3	5	25	28
C-1	10	22	13	0	23	25	3	2
C-2	1	0	0	0	4	0	2	0
D-0	15	6	20	30	4	19	16	30
D-1	8	21	10	0	17	11	7	0
D-2	7	3	0	0	4	0	7	0

## Sheet: Uppercase B
Subject ID	Number of strokes 0- One 1- Two 2- Indeterminate	Direction of stroke 0- Clockwise 1- Anticlockwise 2- Indeterminate	Hiatus 0- Absent 1- Hiatus on base 2- Hiatus on top 3- Indeterminate	Junction touches commanding stroke 0- Does not touch 1- Touches 2- Indeterminate	Junction morphology 0- Deep and sharp 1- Deep and rounded 2- Shallow and sharp 3- Shallow and rounded 4- Indeterminate	Junction looping 0- Absent 1- Present 2- Indeterminate	Presence of protruding initial stroke 0- Absent 1- Present 2- Indeterminate	Presence of commanding stroke looping 0- Absent 1- Present 2- Indeterminate	Curling of terminal stroke 0- Absent 1- Present
A1	2	2	3	2	0	0	0	0	0
A2	0	0	3	1	0	0	1	0	0
A3	0	0	3	1	0	0	1	2	0
A4	0	0	1	1	0	2	0	2	0
A5	0	0	0	0	3	0	1	0	0
A6	0	0	0	1	0	2	1	0	0
A7	1	0	3	2	4	0	0	0	0
A8	1	0	0	1	0	0	0	0	0
A9	1	0	0	1	0	0	0	0	0
A10	0	0	0	2	4	0	0	0	0
A11	1	0	0	1	0	0	0	0	0
A12	0	0	1	0	4	0	1	0	0
A13	0	0	1	1	0	2	1	0	0
A14	1	0	3	1	0	0	0	0	0
A15	0	1	2	1	0	0	0	0	0
A16	0	0	0	1	0	0	1	0	0
A17	1	0	0	0	4	0	0	0	0
A18	0	0	1	1	0	2	1	0	0
A19	1	0	0	1	4	0	1	0	0
A20	0	0	0	2	4	0	1	0	0
A21	0	0	1	2	4	2	1	2	0
A22	0	0	0	2	4	0	1	2	0
A23	0	1	1	2	3	2	0	0	0
A24	0	0	3	1	0	0	1	2	0
A25	1	0	0	2	0	2	0	0	0
A26	0	0	3	1	0	2	1	0	0
A27	1	0	0	0	0	0	0	0	0
A28	0	0	3	1	0	2	1	0	0
A29	0	0	3	1	0	2	1	0	0
A30	0	0	1	0	0	2	0	0	0
B1	1	0	3	1	0	0	0	0	0
B2	0	0	0	1	0	0	1	0	0
B3	0	0	1	2	0	0	2	0	0
B4	1	0	0	1	0	0	0	0	0
B5	1	0	0	1	0	0	0	0	0
B6	1	0	0	1	0	0	0	0	0
B7	1	0	0	1	0	0	0	0	0
B8	0	0	0	2	0	0	1	0	0
B9	1	0	0	2	4	0	0	0	0
B10	0	0	1	0	3	0	1	0	0
B11	0	0	1	0	3	0	1	0	0
B12	1	0	0	1	0	0	0	0	0
B13	0	0	1	1	0	0	1	0	0
B14	1	0	0	2	4	0	0	0	0
B15	0	0	0	2	0	0	1	0	0
B16	0	0	3	2	0	0	1	0	0
B17	1	0	3	0	0	0	0	0	0
B18	1	0	0	1	0	0	0	0	0
B19	1	0	0	2	4	0	0	0	0
B20	0	0	1	0	0	0	1	0	0
B21	1	0	0	1	0	0	0	0	0
B22	1	0	0	1	0	0	0	0	0
B23	0	0	1	1	0	1	1	0	0
B24	0	0	1	0	3	0	1	0	0
B25	0	0	3	2	0	0	1	0	0
B26	0	0	0	1	0	0	0	0	0
B27	2	2	1	0	0	0	0	0	0
B28	1	0	1	0	3	0	0	0	0
B29	1	0	3	2	4	0	0	0	0
B30	1	0	3	2	0	0	0	0	0
C1	1	0	0	2	0	0	0	0	0
C2	0	0	0	2	0	0	1	0	1
C3	0	0	1	0	3	0	1	0	1
C4	0	0	1	1	0	0	0	0	0
C5	1	0	1	0	3	0	0	0	0
C6	2	2	0	1	0	0	2	0	0
C7	1	0	0	1	0	0	0	0	1
C8	0	0	3	2	0	0	2	0	1
C9	1	0	0	1	0	0	0	0	0
C10	1	0	0	1	0	0	0	0	0
C11	0	0	3	2	4	0	0	0	0
C12	0	0	0	1	0	0	0	0	0
C13	1	0	3	2	0	0	0	0	0
C14	1	0	3	1	0	0	0	0	0
C15	2	2	0	2	0	0	2	0	0
C16	1	0	0	1	0	0	0	0	0
C17	0	0	3	2	0	0	1	0	1
C18	1	0	0	1	0	0	0	0	0
C19	0	0	0	1	0	0	0	0	0
C20	1	0	0	1	0	0	0	0	0
C21	1	0	0	1	0	0	0	0	0
C22	0	0	0	1	0	0	0	0	0
C23	1	0	3	2	0	0	0	0	0
C24	1	0	0	1	0	0	0	0	0
C25	1	0	0	1	0	0	0	0	0
C26	1	0	0	1	0	0	0	0	0
C27	0	0	3	2	0	0	0	0	0
C28	1	0	3	1	0	0	0	0	0
C29	0	0	0	1	0	0	0	0	0
C30	1	0	3	0	3	0	0	0	0
D1	1	0	3	2	4	0	0	0	0
D2	0	0	3	1	0	0	1	0	0
D3	1	0	3	1	0	0	0	0	1
D4	1	0	3	1	0	0	0	0	0
D5	0	0	3	1	4	0	0	0	0
D6	0	0	3	0	2	0	2	0	0
D7	0	0	3	1	0	0	1	0	0
D8	1	0	3	2	0	0	0	0	0
D9	2	2	3	2	4	0	2	0	0
D10	0	0	3	2	4	0	1	0	1
D11	0	0	3	2	0	0	2	0	1
D12	0	0	3	1	0	0	0	0	0
D13	1	0	3	0	3	0	0	0	0
D14	0	0	3	1	1	0	1	0	0
D15	0	0	1	1	0	0	1	0	0
D16	0	0	0	1	0	0	1	0	0
D17	0	0	0	0	3	0	0	0	0
D18	1	0	3	0	3	0	0	0	0
D19	0	0	3	2	4	0	2	0	0
D20	0	0	0	2	0	0	1	0	0
D21	0	0	1	0	0	0	1	0	0
D22	0	0	3	2	1	0	2	0	0
D23	0	0	0	1	0	0	1	0	0
D24	2	2	0	1	0	0	1	0	0
D25	0	0	3	2	4	0	2	0	1
D26	0	0	1	0	3	1	1	1	1
D27	0	0	1	2	0	0	1	0	0
D28	0	0	0	1	0	0	1	0	1
D29	0	0	0	1	1	0	0	0	0
D30	0	0	0	2	0	1	1	0	0
A-0	20	27	13	5	20	19	14	25	30
A-1	9	2	7	17	0	0	16	0	0
A-2	1	1	1	8	0	11	0	5	0
A-3	0	0	9	0	2	0	0	0	0
A-4	0	0	0	0	8	0	0	0	0
B-0	13	29	15	7	22	29	18	30	30
B-1	16	0	9	13	0	1	11	0	0
B-2	1	1	0	10	0	0	1	0	0
B-3	0	0	6	0	4	0	0	0	0
B-4	0	0	0	0	4	0	0	0	0
C-0	11	28	18	3	26	30	24	30	25
C-1	17	0	3	18	0	0	3	0	5
C-2	2	2	0	9	0	0	3	0	0
C-3	0	0	9	0	3	0	0	0	0
C-4	0	0	0	0	1	0	0	0	0
D-0	22	28	8	6	16	28	10	29	24
D-1	6	0	4	13	3	2	14	1	6
D-2	2	2	0	11	1	0	6	0	0
D-3	0	0	18	0	4	0	0	0	0
D-4	0	0	0	0	6	0	0	0	0

## Sheet: Uppercase D
Subject ID	Number of strokes 0- One 1- Two 2- Indeterminate	Direction of strokes 0- Clockwise 1- Anticlockwise 2- indeterminate	Presence of protruding initial stroke 0- Absent 1- Present 2- Indeterminate	Presence of commanding stroke looping 0- Absent 1- Present	Presence of terminal end curling 0- Absent 1- Present
A1	0	0	1	0	0
A2	1	0	1	0	0
A3	1	0	1	0	0
A4	1	0	1	0	1
A5	0	0	1	0	0
A6	0	0	1	0	0
A7	0	0	1	0	0
A8	1	0	1	0	0
A9	1	0	0	0	0
A10	0	0	1	0	0
A11	1	0	0	0	1
A12	0	0	1	0	1
A13	0	0	0	0	0
A14	0	0	1	0	0
A15	0	0	1	0	0
A16	1	0	1	0	1
A17	1	0	1	0	0
A18	0	0	1	0	0
A19	0	0	1	0	0
A20	0	0	1	0	1
A21	1	0	0	0	0
A22	0	0	0	0	0
A23	1	0	0	0	0
A24	0	0	1	0	0
A25	0	0	0	0	0
A26	0	0	1	0	0
A27	1	0	1	0	1
A28	0	0	0	0	0
A29	0	0	1	0	0
A30	1	0	0	0	0
B1	2	2	2	0	0
B2	0	0	1	0	0
B3	0	0	1	0	0
B4	1	0	0	0	0
B5	1	0	0	0	0
B6	1	0	0	0	0
B7	1	0	0	0	0
B8	1	0	0	0	0
B9	1	0	0	0	0
B10	0	0	2	0	0
B11	1	0	0	0	1
B12	1	0	0	0	0
B13	0	0	0	0	1
B14	1	0	2	0	0
B15	1	0	0	0	0
B16	1	0	0	0	0
B17	1	0	0	0	0
B18	1	0	2	0	0
B19	1	0	0	0	0
B20	1	0	2	0	0
B21	1	0	0	0	0
B22	1	0	0	0	0
B23	1	0	0	0	0
B24	0	0	1	0	0
B25	1	0	0	0	1
B26	0	0	0	0	0
B27	1	0	0	0	0
B28	1	0	0	0	0
B29	1	0	0	0	1
B30	1	0	0	0	0
C1	1	0	1	0	1
C2	0	0	2	0	0
C3	0	0	1	0	1
C4	0	0	0	0	0
C5	1	0	0	0	1
C6	1	0	0	0	0
C7	1	0	0	0	1
C8	0	0	1	0	0
C9	1	0	0	0	0
C10	1	0	0	0	1
C11	0	0	0	0	1
C12	1	0	0	0	0
C13	1	0	0	0	0
C14	1	0	0	0	0
C15	1	0	2	0	1
C16	1	0	0	0	0
C17	0	0	2	0	1
C18	2	2	1	0	0
C19	0	0	0	0	0
C20	1	0	0	0	0
C21	1	0	1	0	1
C22	1	0	2	0	0
C23	1	0	1	0	0
C24	1	0	0	0	0
C25	1	0	2	0	1
C26	1	0	0	0	0
C27	1	0	0	0	0
C28	1	0	1	0	0
C29	0	0	2	0	0
C30	1	0	0	0	0
D1	1	0	0	0	0
D2	0	0	1	0	0
D3	1	0	0	0	1
D4	1	0	0	0	0
D5	1	0	0	0	0
D6	0	0	1	0	0
D7	0	0	2	0	0
D8	1	0	0	0	0
D9	2	2	0	0	1
D10	0	0	2	0	0
D11	0	0	2	0	0
D12	2	2	0	0	0
D13	1	0	0	0	1
D14	2	2	2	0	0
D15	1	0	0	0	0
D16	2	2	0	0	0
D17	0	0	0	0	0
D18	0	0	1	0	0
D19	2	2	0	0	1
D20	0	0	1	0	0
D21	1	0	0	0	0
D22	0	0	1	0	0
D23	1	0	0	0	1
D24	0	0	1	0	1
D25	2	2	0	0	1
D26	0	0	1	0	0
D27	2	2	0	0	0
D28	1	0	0	0	1
D29	0	0	0	0	0
D30	0	0	1	0	0
A-0	18	30	9	30	24
A-1	12	0	21	0	6
A-2	0	0	0	0	0
A-3	0	0	0	0	0
A-4	0	0	0	0	0
B-0	6	29	22	30	26
B-1	23	0	3	0	4
B-2	1	1	5	0	0
B-3	0	0	0	0	0
B-4	0	0	0	0	0
C-0	8	29	17	30	20
C-1	21	0	7	0	10
C-2	1	1	6	0	0
C-3	0	0	0	0	0
C-4	0	0	0	0	0
D-0	13	23	18	30	22
D-1	10	0	8	0	8
D-2	7	7	4	0	0
D-3	0	0	0	0	0
D-4	0	0	0	0	0

## Sheet: Uppercase H
Subject ID	Number of strokes 0- One 1- Two 2- Three 3- Indeterminate	Sequence of stroke 0- Commanding stroke written first followed by crossbar and vertical stroke 1- Commanding stroke written first followed by vertical and crossbar strokes 2- Crossbar stroke written first followed by commanding stroke and vertical strokes 3- Indeterminate	Direction of crossbar stroke 0- Rightward 1- Leftward	Commanding stroke and crossbar continuously written 0- Written with a pen lift 1- Written continuously	Presence of loop on commanding stroke 0- Absent 1- Present	Crossbar and vertical stroke continuously written 0- Written with a pen lift 1- Written continuously 2- Indeterminate	Presence of looping on vertical stroke 0- Absent 1- Present 2- indeterminate	Crossbar position 0- Closer to cap height 1- Middle 2- Closer to the base
A1	2	0	0	0	0	0	0	2
A2	2	1	0	0	0	0	0	1
A4	2	1	0	0	0	0	0	1
A5	2	1	0	0	0	0	0	1
A6	0	0	0	1	1	1	0	1
A7	1	0	0	0	0	1	0	1
A8	1	0	0	0	0	1	0	1
A9	2	1	1	0	0	0	0	1
A12	1	0	0	0	0	1	1	1
A13	2	1	1	0	0	0	0	1
A14	2	0	0	0	0	0	0	1
A16	2	1	0	0	0	0	0	1
A18	2	0	0	0	0	0	0	1
A19	2	0	0	0	0	0	0	1
A20	1	0	0	0	0	1	0	1
A21	2	1	0	0	0	0	0	1
A22	1	0	0	0	0	1	0	1
A23	2	1	0	0	0	0	0	1
A24	2	1	0	0	0	0	0	1
A25	0	0	0	1	1	1	1	1
A27	2	1	0	0	0	0	0	1
A28	2	1	0	0	0	0	0	1
A29	2	1	0	0	0	0	0	1
A30	2	1	1	0	0	0	0	2
A31	2	0	0	0	0	0	0	1
A32	2	0	0	0	0	0	0	1
A33	2	0	0	0	0	0	0	1
A34	2	1	0	0	0	0	0	1
A35	2	1	0	0	0	0	0	2
A36	2	0	0	0	0	0	0	1
B1	1	0	0	1	0	0	0	1
B2	2	0	0	0	0	0	0	2
B3	1	0	0	1	0	0	0	1
B4	1	0	0	1	1	0	0	2
B5	2	0	0	0	0	0	0	1
B6	0	0	0	1	0	1	0	1
B7	2	1	0	0	0	0	0	1
B8	2	0	0	0	0	0	0	1
B9	0	0	0	1	0	1	0	1
B10	1	0	0	1	0	0	0	1
B11	2	0	0	0	0	0	0	1
B12	1	0	0	0	0	1	2	2
B13	0	0	0	1	0	1	1	2
B14	2	1	0	0	0	0	0	1
B15	1	0	0	0	0	1	0	1
B16	1	0	0	1	0	0	0	1
B17	2	0	0	0	0	0	0	1
B18	0	0	0	1	0	1	1	1
B19	2	0	0	0	0	0	0	1
B20	0	0	0	1	1	1	1	2
B21	1	0	0	1	0	0	0	1
B22	2	0	0	0	0	0	0	1
B23	2	0	0	0	0	0	0	1
B24	1	0	0	0	0	1	0	1
B25	2	1	0	0	0	1	0	1
B26	1	0	0	1	0	0	0	2
B27	0	0	0	1	0	1	0	2
B28	2	1	0	0	0	0	0	1
B29	2	0	0	0	0	0	0	0
B30	2	1	0	0	0	1	0	2
C1	2	1	0	0	0	0	0	1
C2	0	0	0	1	0	1	0	1
C3	2	1	0	0	0	0	0	2
C4	2	1	0	0	0	0	0	1
C5	2	1	0	0	0	0	0	2
C6	2	1	1	0	0	0	0	1
C7	2	1	0	0	0	0	0	1
C8	0	0	0	1	0	1	0	2
C9	2	1	0	0	0	0	0	1
C10	2	1	0	0	0	0	0	1
C11	0	0	0	1	1	1	1	1
C12	2	1	0	0	0	0	0	1
C13	2	1	0	0	0	0	0	2
C14	2	0	0	0	0	0	0	1
C15	2	1	0	0	0	0	0	1
C16	2	0	0	0	0	0	0	1
C17	3	3	0	0	0	1	1	1
C18	2	1	0	0	0	0	0	2
C19	2	0	0	0	0	0	0	1
C20	2	0	0	0	0	0	0	1
C21	2	1	0	0	0	0	0	1
C22	2	1	0	0	0	0	0	1
C23	2	1	0	0	0	0	0	1
C24	2	0	0	0	0	0	0	1
C25	2	0	0	0	0	0	0	1
C26	2	1	0	0	0	0	0	1
C27	2	1	0	0	0	0	0	1
C28	2	1	0	0	0	0	0	1
C29	2	0	0	0	0	0	0	1
C30	2	1	0	0	0	0	0	1
D1	2	1	0	0	0	0	0	2
D2	1	0	0	0	0	1	0	1
D3	1	0	0	0	0	1	1	1
D4	2	0	0	0	0	0	0	1
D5	2	2	0	0	0	0	0	1
D6	1	0	0	0	0	1	0	2
D7	2	1	0	0	0	0	0	1
D8	1	0	0	0	0	1	1	1
D9	2	1	0	0	0	0	0	1
D10	1	0	0	0	0	1	0	1
D11	1	0	0	0	0	1	0	1
D12	2	1	0	0	0	0	0	1
D13	2	1	0	0	0	0	0	1
D14	2	0	0	0	0	0	0	1
D15	2	1	0	0	0	0	0	1
D16	2	1	0	0	0	0	0	1
D17	2	1	0	0	0	0	0	1
D18	2	1	0	0	0	0	0	1
D19	2	1	0	0	0	0	0	1
D20	2	0	0	0	0	0	0	1
D21	2	1	0	0	0	0	0	1
D22	3	3	0	0	0	0	0	1
D23	2	2	0	0	0	0	0	1
D24	1	0	0	0	0	1	1	1
D25	2	1	0	0	0	0	0	1
D26	2	1	0	0	0	0	0	1
D27	2	1	0	0	0	0	0	1
D28	2	0	0	0	0	2	1	0
D29	2	2	0	0	0	0	0	2
D30	2	1	0	0	0	0	0	1
A-0	2	15	27	28	28	23	28	0
A-1	5	15	3	2	2	7	2	27
A-2	23	0	0	0	0	0	0	3
A-3	0	0	0	0	0	0	0	0
A-4	0	0	0	0	0	0	0	0
B-0	6	25	30	17	28	19	26	1
B-1	10	5	0	13	2	11	3	21
B-2	14	0	0	0	0	0	1	8
B-3	0	0	0	0	0	0	0	0
B-4	0	0	0	0	0	0	0	0
C-0	3	10	29	27	29	26	28	0
C-1	0	19	1	3	1	4	2	25
C-2	26	0	0	0	0	0	0	5
C-3	1	1	0	0	0	0	0	0
C-4	0	0	0	0	0	0	0	0
D-0	0	11	30	30	30	22	26	1
D-1	7	15	0	0	0	7	4	26
D-2	22	3	0	0	0	1	0	3
D-3	1	1	0	0	0	0	0	0
D-4	0	0	0	0	0	0	0	0

## Sheet: Uppercase I
Subject ID	Number of strokes 0- One 1- Two 2- Three 3- Indeterminate	Sequence of stroke 0- Upper serif written first followed by vertical stroke and lower serif 1- Written as single stroke (vertical stroke) without upper and lower serif 2- Vertical stroke written first followed by lower and upper serif 3- Vertical stroke written first followed by upper and lower serif 4- Indeterminate	Presence of upper bilateral serif 0- Absent 1- Present	Direction of upper bilateral serif 0- Rightward 1- Leftward 2- not applicable	Upper bilateral serif variation 0- Curved 1- Straight 2- Indeterminate	Upper bilateral serif connected to vertical stroke 0- Pen lift present between strokes 1- Continuously written 2- Not applicable	Presence of lower bilateral serif 0- Absent 1- Present	Direction of lower bilateral serif 0- Rightward 1- Leftward 2- Not applicable	Vertical stroke connected to lower bilateral serif 0- Pen lift present between strokes 1- Continuously written 2- Not applicable
A1	2	0	1	0	1	0	1	0	0
A2	2	0	1	0	1	0	1	0	0
A3	0	1	0	2	1	2	0	2	2
A4	0	1	0	2	1	2	0	2	2
A5	0	1	0	2	1	2	0	2	2
A6	2	0	1	0	1	0	1	0	0
A7	0	1	0	2	1	2	0	2	2
A8	2	0	1	1	1	0	1	1	0
A9	0	1	0	2	1	2	0	2	2
A10	0	1	0	2	1	2	0	2	2
A11	0	1	0	2	1	2	0	2	2
A12	0	1	0	2	1	2	0	2	2
A13	0	1	0	2	1	2	0	2	2
A14	0	1	0	2	1	2	0	2	2
A15	3	4	1	0	1	0	1	0	1
A16	0	0	1	0	1	1	1	1	1
A17	0	1	0	2	1	2	0	2	2
A18	2	0	1	0	1	0	1	0	0
A19	0	1	0	2	1	2	0	2	2
A20	2	2	1	0	0	0	1	0	0
A21	2	0	1	0	0	0	1	0	0
A22	2	0	1	0	1	0	1	0	0
A23	2	0	1	0	1	0	1	0	0
A24	0	1	0	2	1	2	0	2	2
A25	2	0	1	0	0	0	1	0	0
A26	2	0	1	0	1	0	1	0	0
A27	0	1	0	2	1	2	0	2	2
A28	0	1	0	2	1	2	0	2	2
A29	0	1	0	2	1	2	0	2	2
A30	2	0	1	0	1	0	1	0	0
B1	0	1	0	2	1	2	0	2	2
B2	2	0	1	0	1	0	1	0	0
B3	0	0	1	0	1	1	1	0	1
B4	0	0	1	0	1	1	1	0	1
B5	0	0	1	0	1	1	1	0	1
B6	0	0	1	0	1	1	1	0	1
B7	3	4	1	0	1	0	1	0	0
B8	1	0	1	0	1	1	1	0	0
B9	2	0	1	0	1	0	1	0	0
B10	0	0	1	0	1	1	1	0	1
B11	0	0	1	0	1	1	1	0	1
B12	1	0	1	0	1	1	1	0	0
B13	0	0	1	0	1	1	1	0	1
B14	3	4	1	0	2	0	1	0	0
B15	0	1	0	2	1	2	0	2	2
B16	1	0	1	0	1	0	1	0	1
B17	2	0	1	0	2	0	1	0	0
B18	0	1	0	2	1	2	0	2	2
B19	0	1	0	2	1	2	0	2	2
B20	0	1	0	2	1	2	0	2	2
B21	0	0	1	0	1	1	1	0	1
B22	1	0	1	0	1	1	1	0	0
B23	2	0	1	0	1	0	1	0	0
B24	0	1	0	2	1	2	0	2	2
B25	0	0	1	0	1	1	1	0	1
B26	3	4	1	0	1	0	1	0	0
B27	0	1	0	2	1	2	0	2	2
B28	0	1	0	2	1	2	0	2	2
B29	0	1	0	2	1	2	0	2	2
B30	0	0	1	0	1	1	1	0	1
C1	1	0	1	0	1	1	1	0	0
C2	1	0	1	0	1	1	1	0	0
C3	2	0	1	0	1	0	1	0	0
C4	0	1	0	2	1	2	0	2	2
C5	0	1	0	2	1	2	0	2	2
C6	2	0	1	1	1	0	1	0	0
C7	0	1	0	2	1	2	0	2	2
C8	0	1	0	2	1	2	0	2	2
C9	0	0	1	0	1	1	1	0	1
C10	2	0	1	0	1	0	1	0	0
C11	3	4	1	0	1	0	1	0	0
C12	0	1	0	2	1	2	0	2	2
C13	0	1	0	2	1	2	0	2	2
C14	2	0	1	0	1	0	1	0	0
C15	3	4	1	0	1	0	1	0	0
C16	1	0	1	0	1	1	1	0	0
C17	3	4	1	0	1	0	1	0	0
C18	2	2	1	0	1	0	1	0	0
C19	2	0	1	0	1	0	1	0	0
C20	2	0	1	0	1	0	1	0	0
C21	2	0	1	0	0	0	1	0	0
C22	0	1	0	2	1	2	0	2	2
C23	2	0	1	0	1	0	1	0	0
C24	3	4	1	0	1	0	1	0	0
C25	3	4	1	0	0	0	1	0	0
C26	2	0	1	0	0	0	1	0	0
C27	0	1	0	2	1	2	0	2	2
C28	3	4	1	0	1	0	1	0	0
C29	2	0	1	0	1	0	1	0	0
C30	2	0	1	0	1	0	1	0	0
D1	3	4	1	0	1	0	1	0	0
D2	0	1	0	2	1	2	0	2	2
D3	0	1	0	2	1	2	0	2	2
D4	2	3	1	0	1	0	1	0	0
D5	0	1	0	2	1	2	0	2	2
D6	1	0	1	0	1	0	1	0	1
D7	0	1	0	2	1	2	0	2	2
D8	1	0	1	0	1	1	1	0	0
D9	2	2	1	0	1	0	1	0	0
D10	2	3	1	0	1	0	1	0	0
D11	0	1	0	2	1	2	0	2	2
D12	2	3	1	0	1	0	1	0	0
D13	0	1	0	2	1	2	0	2	2
D14	3	4	1	0	1	0	1	0	0
D15	3	4	1	0	1	0	1	0	0
D16	0	1	0	2	1	2	0	2	2
D17	0	1	0	2	1	2	0	2	2
D18	0	1	0	2	1	2	0	2	2
D19	0	1	0	2	1	2	0	2	2
D20	2	3	1	0	1	0	1	0	0
D21	0	1	0	2	1	2	0	2	2
D22	0	1	0	2	1	2	0	2	2
D23	2	3	1	0	1	0	1	0	0
D24	0	1	0	2	1	2	0	2	2
D25	3	4	1	0	1	0	1	0	0
D26	2	3	1	0	1	0	1	0	0
D27	0	1	0	2	1	2	0	2	2
D28	0	1	0	2	1	2	0	2	2
D29	0	1	0	2	1	2	0	2	2
D30	2	3	1	0	1	0	1	0	0
A-0	17	12	16	13	3	13	16	12	12
A-1	0	16	14	1	27	1	14	2	2
A-2	12	1	0	16	0	16	0	16	16
A-3	1	0	0	0	0	0	0	0	0
A-4	0	1	0	0	0	0	0	0	0
B-0	19	18	9	21	0	8	9	21	10
B-1	4	9	21	0	28	13	21	0	11
B-2	4	0	0	9	2	9	0	9	9
B-3	3	0	0	0	0	0	0	0	0
B-4	0	3	0	0	0	0	0	0	0
C-0	9	15	8	21	3	18	8	22	21
C-1	3	8	22	1	27	4	22	0	1
C-2	12	1	0	8	0	8	0	8	8
C-3	6	0	0	0	0	0	0	0	0
C-4	0	6	0	0	0	0	0	0	0
D-0	16	2	16	14	0	13	16	14	13
D-1	2	16	14	0	30	1	14	0	1
D-2	8	1	0	16	0	16	0	16	16
D-3	4	7	0	0	0	0	0	0	0
D-4	0	4	0	0	0	0	0	0	0

## Sheet: Uppercase P
Subject ID	Number of strokes 0- One 1- Two 2- Indeterminate	Sequence of stroke 0- Commanding stroke written first followed by counter 1- Counter written first followed by commanding stroke 2- Indeterminate	Presence of retracing on commanding stroke 0- Absent 1- Present	Direction of initial stroke 0- From cap height to baseline 1- From baseline to cap height	Presence of pen lift between commanding stroke and counter 0- Absent 1- Present 2- Indeterminate	Presence of hiatus 0- Absent 1- Present 2- Indeterminate	Direction of counter 0- Clockwise 1- Anticlockwise
A1	0	0	1	0	0	0	0
A2	1	0	0	0	1	0	0
A3	1	0	0	0	1	0	0
A4	1	0	0	0	1	0	0
A5	0	0	1	0	0	0	0
A6	1	0	0	0	1	0	0
A7	1	0	0	0	1	0	0
A8	1	0	0	0	1	0	0
A9	1	0	0	0	1	0	0
A10	2	2	0	0	0	2	0
A11	1	0	0	0	1	0	0
A12	0	0	1	0	0	0	0
A13	0	0	1	0	0	0	0
A14	1	0	0	0	1	0	0
A15	0	0	1	0	0	0	0
A16	1	0	0	0	1	0	0
A17	1	0	0	0	1	0	0
A18	0	0	1	0	0	0	0
A19	0	0	1	0	0	0	0
A20	0	0	1	0	0	0	0
A21	1	0	0	0	1	0	0
A22	0	0	1	0	0	0	0
A23	1	0	0	0	1	0	0
A24	0	0	1	0	0	0	0
A25	0	0	1	0	0	0	0
A26	2	2	0	0	0	0	0
A27	1	0	0	0	1	0	0
A28	0	0	1	0	0	0	0
A29	0	0	1	0	0	0	0
A30	1	0	0	0	1	0	0
B1	1	0	0	0	1	0	0
B2	0	0	1	0	0	0	0
B3	0	0	1	0	0	0	0
B4	1	0	0	0	1	0	0
B5	1	0	0	0	1	0	0
B6	1	0	0	0	1	0	0
B7	1	0	0	0	1	0	0
B8	1	0	0	0	1	0	0
B9	1	0	0	0	1	0	0
B10	0	0	1	0	0	0	0
B11	1	0	0	0	1	0	0
B12	1	0	0	0	1	0	0
B13	0	0	1	0	0	0	0
B14	1	0	0	0	1	0	0
B15	0	0	1	0	0	0	0
B16	1	0	0	0	1	0	0
B17	1	0	0	0	1	0	0
B18	1	0	0	0	1	0	0
B19	1	0	0	0	1	0	0
B20	2	2	0	0	0	2	0
B21	2	2	0	0	0	2	0
B22	0	0	1	0	0	0	0
B23	0	0	1	0	0	0	0
B24	0	0	1	0	0	1	0
B25	2	2	0	0	0	0	0
B26	0	0	1	0	0	0	0
B27	1	0	0	0	1	2	0
B28	1	0	0	0	1	0	0
B29	0	0	1	0	0	0	0
B30	1	0	0	0	1	0	0
C1	1	0	0	0	1	2	0
C2	0	0	1	0	0	1	0
C3	0	0	1	0	0	0	0
C4	0	0	1	0	0	0	0
C5	1	0	0	0	1	2	0
C6	1	0	0	0	1	0	0
C7	1	0	0	0	1	0	0
C8	0	0	1	0	0	2	0
C9	1	0	0	0	1	0	0
C10	1	0	0	0	1	0	0
C11	0	0	1	0	0	2	0
C12	0	0	1	0	0	0	0
C13	1	0	0	0	1	1	0
C14	1	0	0	0	1	0	0
C15	0	0	1	0	0	0	0
C16	1	0	0	0	1	0	0
C17	2	2	0	0	0	0	0
C18	1	0	0	0	1	0	0
C19	1	0	0	0	1	0	0
C20	1	0	0	0	1	0	0
C21	1	0	0	0	1	0	0
C22	1	0	0	0	1	0	0
C23	1	0	0	0	1	0	0
C24	1	0	0	0	1	0	0
C25	1	0	0	0	1	0	0
C26	1	0	0	0	1	0	0
C27	2	2	0	0	0	0	0
C28	1	0	0	0	1	0	0
C29	1	0	0	0	1	0	0
C30	0	0	1	0	0	2	0
D1	1	0	0	0	1	0	0
D2	0	0	1	0	0	0	0
D3	1	0	0	0	1	0	0
D4	2	2	0	0	0	0	0
D5	1	1	0	0	1	0	0
D6	0	0	1	0	0	0	0
D7	0	0	1	0	0	0	0
D8	1	0	0	0	1	0	0
D9	2	2	0	0	0	0	0
D10	0	0	1	0	0	0	0
D11	0	0	1	0	0	0	0
D12	0	0	1	0	0	0	0
D13	0	0	1	0	0	0	0
D14	2	2	0	0	0	0	0
D15	1	0	0	0	1	0	0
D16	0	0	1	0	0	0	0
D17	1	0	0	0	1	0	0
D18	1	0	0	0	1	0	0
D19	0	0	1	0	0	0	0
D20	2	2	0	0	0	0	0
D21	0	0	1	0	0	0	0
D22	1	0	0	0	1	0	0
D23	0	0	1	0	0	0	0
D24	1	0	0	0	1	0	0
D25	0	2	1	0	0	0	0
D26	0	0	1	0	0	0	0
D27	0	0	1	0	0	0	0
D28	1	0	0	0	1	0	0
D29	2	2	0	0	0	0	0
D30	0	0	1	0	0	0	0
A-0	13	28	17	30	15	29	30
A-1	15	0	13	0	15	0	0
A-2	2	2	0	0	0	1	0
A-3	0	0	0	0	0	0	0
A-4	0	0	0	0	0	0	0
B-0	10	27	20	30	13	26	30
B-1	17	0	10	0	17	1	0
B-2	3	3	0	0	0	3	0
B-3	0	0	0	0	0	0	0
B-4	0	0	0	0	0	0	0
C-0	8	28	22	30	10	23	30
C-1	20	0	8	0	20	2	0
C-2	2	2	0	0	0	5	0
C-3	0	0	0	0	0	0	0
C-4	0	0	0	0	0	0	0
D-0	15	23	15	30	20	30	30
D-1	10	1	15	0	10	0	0
D-2	5	6	0	0	0	0	0
D-3	0	0	0	0	0	0	0
D-4	0	0	0	0	0	0	0

## Sheet: Lowercase p
Subject ID	Number of strokes 0- One 1- Two 2- Indeterminate	Sequence of stroke 0- Commanding stroke written first followed by counter 1- Counter written first followed by commanding stroke 2- Indeterminate	Presence of retracing on commanding stroke 0- Absent 1- Present	Direction of initial stroke 0- From cap height to baseline 1- From baseline to cap height	Presence of pen lift between commanding stroke and counter 0- Absent 1- Present 2- Indeterminate	Hiatus 0- Absent 1- Present 2- indeterminate	Direction of counter 0- Clockwise 1- Anticlockwise
A1	0	0	1	0	0	0	0
A2	1	0	0	0	1	0	0
A3	1	0	0	0	1	0	0
A4	0	0	1	0	0	0	0
A5	0	0	1	0	0	0	0
A6	1	0	0	0	1	0	0
A7	1	0	0	0	1	0	0
A8	1	0	0	0	1	0	0
A9	0	0	1	0	0	0	0
A10	2	0	0	0	2	0	0
A11	1	0	0	0	1	0	0
A12	0	0	1	0	0	0	0
A13	0	0	1	0	0	0	0
A14	0	0	1	0	0	0	0
A15	0	0	1	0	0	0	0
A16	1	0	0	0	1	0	0
A17	1	0	0	0	1	0	0
A18	0	0	1	0	0	0	0
A19	0	0	1	0	0	0	0
A20	0	0	1	0	0	0	0
A21	1	0	0	0	1	0	0
A22	0	0	1	0	0	0	0
A23	1	0	0	0	1	0	0
A24	0	0	1	0	0	0	0
A25	0	0	1	0	0	0	0
A26	2	0	0	0	2	0	0
A27	1	0	0	0	1	0	0
A28	0	0	1	0	0	0	0
A29	0	0	1	0	0	0	0
A30	1	0	0	0	1	0	0
B1	1	0	0	0	1	0	0
B2	0	0	1	0	0	0	0
B3	0	0	1	0	0	0	0
B4	1	0	0	0	1	0	0
B5	1	0	0	0	1	0	0
B6	0	0	1	0	0	0	0
B7	1	0	0	0	1	0	0
B8	1	0	0	0	1	0	0
B9	1	0	0	0	1	0	0
B10	0	0	1	0	0	0	0
B11	1	0	0	0	1	0	0
B12	1	0	0	0	1	0	0
B13	0	0	1	0	0	0	0
B14	1	0	0	0	1	0	0
B15	0	0	1	0	0	0	0
B16	1	0	0	0	1	0	0
B17	1	0	0	0	1	0	0
B18	1	0	0	0	1	0	0
B19	1	0	0	0	1	0	0
B20	2	0	0	0	2	0	0
B21	2	0	0	0	2	0	0
B22	0	0	1	0	0	0	0
B23	0	0	1	0	0	0	0
B24	0	0	1	0	0	2	0
B25	0	0	1	0	0	0	0
B26	0	0	1	0	0	0	0
B27	2	0	0	0	2	0	0
B28	1	0	0	0	1	0	0
B29	0	0	1	0	0	0	0
B30	1	0	0	0	1	0	0
C1	1	0	0	0	1	2	0
C2	0	0	1	0	0	1	0
C3	0	0	1	0	0	0	0
C4	0	0	1	0	0	0	0
C5	1	0	0	0	1	2	0
C6	1	0	0	0	1	0	0
C7	1	0	0	0	1	0	0
C8	0	0	1	0	0	2	0
C9	1	0	0	0	1	0	0
C10	1	0	0	0	1	0	0
C11	0	0	1	0	0	2	0
C12	0	0	1	0	0	0	0
C13	2	0	0	0	2	1	0
C14	1	0	0	0	1	0	0
C15	0	0	1	0	0	0	0
C16	1	0	0	0	1	0	0
C17	0	0	1	0	0	0	0
C18	1	0	0	0	1	0	0
C19	1	0	0	0	1	0	0
C20	1	0	0	0	1	0	0
C21	1	0	0	0	1	0	0
C22	1	0	0	0	1	0	0
C23	1	0	0	0	1	0	0
C24	1	0	0	0	1	0	0
C25	1	0	0	0	1	0	0
C26	1	0	0	0	1	0	0
C27	2	0	0	0	2	0	0
C28	1	0	0	0	1	0	0
C29	1	0	0	0	1	0	0
C30	0	0	1	0	0	2	0
D1	1	0	0	0	1	0	0
D2	0	0	1	0	0	0	0
D3	1	0	0	0	1	0	0
D4	0	0	1	0	0	1	0
D5	2	0	0	0	2	0	0
D6	0	0	1	0	0	0	0
D7	0	0	1	0	0	0	0
D8	1	0	0	0	1	0	0
D9	0	0	0	0	0	0	0
D10	0	0	1	0	0	0	0
D11	0	0	1	0	0	0	0
D12	0	0	1	0	0	0	0
D13	0	0	1	0	0	0	0
D14	0	0	0	0	0	0	0
D15	0	0	1	0	0	1	0
D16	0	0	1	0	0	0	0
D17	0	0	1	0	0	1	0
D18	0	0	1	0	0	1	0
D19	0	0	1	0	0	0	0
D20	0	0	0	0	0	0	0
D21	0	0	1	0	0	0	0
D22	1	0	0	0	1	0	0
D23	0	0	1	0	0	0	0
D24	0	0	1	0	0	1	0
D25	0	0	1	0	0	0	0
D26	0	0	1	0	0	0	0
D27	0	0	1	0	0	0	0
D28	0	0	1	0	0	1	0
D29	0	0	0	0	0	0	0
D30	0	0	1	0	0	0	0
A-0	16	30	14	30	16	30	30
A-1	12	0	16	0	12	0	0
A-2	2	0	0	0	2	0	0
A-3	0	0	0	0	0	0	0
A-4	0	0	0	0	0	0	0
B-0	12	30	18	30	12	29	30
B-1	15	0	12	0	15	0	0
B-2	3	0	0	0	3	1	0
B-3	0	0	0	0	0	0	0
B-4	0	0	0	0	0	0	0
C-0	9	30	21	30	9	23	30
C-1	19	0	9	0	19	2	0
C-2	2	0	0	0	2	5	0
C-3	0	0	0	0	0	0	0
C-4	0	0	0	0	0	0	0
D-0	25	30	9	30	25	24	30
D-1	4	0	21	0	4	6	0
D-2	1	0	0	0	1	0	0
D-3	0	0	0	0	0	0	0
D-4	0	0	0	0	0	0	0

## Sheet: Uppercase T
Subject ID	Number of strokes 0- One 1- Two 2- Indeterminate	Sequence of stroke 0- Arm written first 1- Vertical stroke written first 2- Indeterminate	Direction of top arm stroke 0- Rightward 1- Leftward 2- Indeterminate	Presence of looping on the top arm 0- Absent 1- Present 2- indeterminate	Arm and vertical stroke touches 0- Does not touch 1- Touches 2- Indeterminate	Arm Variation 0- Curved 1- Straight 2- Indeterminate
A1	1	0	0	0	1	1
A2	1	0	0	0	1	1
A3	1	0	0	0	1	1
A4	1	0	0	0	1	1
A5	1	0	0	0	1	1
A6	0	0	0	0	1	1
A7	0	0	0	0	1	1
A8	0	0	1	0	1	1
A9	1	0	0	0	0	0
A10	0	0	1	0	1	1
A11	0	0	0	0	1	1
A12	0	0	0	2	1	1
A13	0	0	0	2	1	1
A14	2	2	2	0	1	1
A15	1	0	0	0	2	2
A16	0	0	0	2	1	1
A17	1	0	0	0	0	0
A18	1	1	0	0	1	1
A19	1	1	0	0	1	1
A20	1	1	0	0	1	1
A21	1	1	0	0	1	1
A22	1	1	0	0	2	2
A23	1	1	0	0	1	1
A24	0	0	1	0	1	1
A25	0	0	0	0	1	1
A26	0	0	0	2	1	1
A27	1	0	0	0	1	1
A28	1	1	0	0	1	1
A29	0	0	1	0	1	1
A30	1	0	0	0	1	1
B1	2	2	2	0	1	1
B2	1	0	0	0	1	1
B3	0	0	0	2	1	1
B4	1	0	0	0	1	1
B5	0	0	0	0	1	1
B6	0	0	0	0	1	1
B7	2	2	2	0	1	1
B8	0	0	0	0	1	1
B9	1	0	0	0	1	1
B10	0	0	0	2	1	1
B11	0	0	0	0	1	1
B12	0	0	0	2	1	1
B13	0	0	0	2	1	1
B14	1	0	0	0	1	1
B15	1	0	0	0	1	1
B16	2	2	2	0	1	1
B17	1	0	0	0	1	1
B18	0	0	0	2	1	1
B19	1	1	0	0	1	1
B20	0	0	0	0	1	1
B21	1	0	0	0	1	1
B22	1	0	0	0	1	1
B23	1	1	0	0	1	1
B24	0	0	0	0	1	1
B25	2	2	2	2	1	1
B26	1	1	0	0	1	1
B27	0	0	0	0	1	1
B28	1	1	0	0	0	0
B29	1	1	0	0	1	1
B30	0	0	0	2	1	1
C1	1	1	0	0	1	1
C2	0	0	0	0	1	1
C3	0	0	0	1	1	1
C4	0	0	1	0	1	1
C5	0	0	0	1	1	1
C6	0	0	1	0	2	2
C7	1	1	0	0	0	0
C8	0	0	0	1	1	1
C9	2	2	2	0	1	1
C10	0	0	0	1	1	1
C11	0	0	0	1	1	1
C12	1	1	0	0	1	1
C13	0	0	0	1	1	1
C14	1	0	0	0	1	1
C15	0	0	0	0	1	1
C16	2	2	2	0	1	1
C17	1	1	0	0	1	1
C18	1	1	0	0	1	1
C19	1	0	0	0	1	1
C20	1	1	0	0	1	1
C21	1	0	0	0	1	1
C22	1	0	0	0	1	1
C23	0	0	0	0	1	1
C24	0	0	0	0	1	1
C25	1	0	0	0	1	1
C26	1	1	0	0	1	1
C27	2	2	2	0	1	1
C28	1	0	0	0	1	1
C29	1	1	0	0	1	1
C30	1	0	0	0	1	1
D1	0	0	0	2	1	1
D2	1	1	0	0	1	1
D3	1	1	0	0	1	1
D4	1	0	0	0	1	1
D5	1	0	0	0	1	1
D6	2	2	2	0	1	1
D7	1	0	0	0	1	1
D8	0	0	0	2	1	1
D9	1	1	0	0	1	1
D10	2	2	2	0	1	1
D11	2	2	2	0	1	1
D12	1	1	0	0	1	1
D13	1	1	0	0	1	1
D14	1	0	0	0	1	1
D15	1	1	0	0	1	1
D16	1	1	0	0	1	1
D17	1	1	0	0	1	1
D18	1	1	0	0	1	1
D19	2	2	0	0	1	1
D20	0	0	2	1	1	1
D21	1	1	0	0	1	1
D22	1	1	0	0	1	1
D23	1	1	0	0	1	1
D24	1	1	0	0	1	1
D25	0	0	0	1	1	1
D26	0	0	0	2	1	1
D27	1	0	0	2	1	1
D28	1	1	0	0	1	1
D29	1	1	0	0	1	1
D30	1	0	0	0	1	1
A-0	12	22	25	26	2	2
A-1	17	7	4	0	26	26
A-2	1	1	1	4	2	2
A-3	0	0	0	0	0	0
A-4	0	0	0	0	0	0
B-0	13	21	26	23	1	1
B-1	13	5	0	0	29	29
B-2	4	4	4	7	0	0
B-3	0	0	0	0	0	0
B-4	0	0	0	0	0	0
C-0	12	19	25	24	1	1
C-1	15	8	2	6	28	28
C-2	3	3	3	0	1	1
C-3	0	0	0	0	0	0
C-4	0	0	0	0	0	0
D-0	5	11	26	24	0	0
D-1	21	15	0	2	30	30
D-2	4	4	4	4	0	0
D-3	0	0	0	0	0	0
D-4	0	0	0	0	0	0

## Sheet: Lowercase t
Subject ID	Number of strokes 0- One 1- Two 2- Indeterminate	Direction of crossbar stroke 0- Rightward 1- Leftward 2- indeterminate	Sequence of stroke 0- Vertical stroke written first 1- Crossbar written first 2- Indeterminate	Direction of vertical stroke 0- From cap height to baseline 1- From baseline to cap height 2- Indeterminate	Looping on vertical stroke 0- No looping 1- Looping present on the top section of vertical stroke 2- Looping present on the bottom section of vertical stroke 3- indeterminate	Direction of loop formation 0- Clockwise 1- Anticlockwise 2- Indeterminate 3- Not applicable	Crossbar position 0- Closer to cap height 1- Middle 2- Closer to baseline 3- indeterminate
A1	1	0	0	0	0	3	1
A2	1	0	0	0	0	3	1
A4	1	0	0	0	0	3	1
A5	1	0	0	0	0	3	0
A6	1	0	0	0	0	3	1
A7	1	0	0	0	0	3	1
A8	1	0	0	0	0	3	1
A9	1	1	0	0	0	3	1
A12	1	0	0	0	0	3	1
A13	1	1	0	0	0	3	1
A14	1	0	0	0	0	3	1
A16	1	0	0	0	0	3	1
A18	1	0	0	0	0	3	1
A19	1	0	0	0	0	3	1
A20	1	0	0	0	0	3	1
A21	1	0	0	0	0	3	1
A22	1	0	0	0	0	3	1
A23	1	0	0	0	0	3	1
A24	1	0	0	0	0	3	1
A25	1	0	0	0	0	3	1
A27	1	0	0	0	0	3	1
A28	1	0	0	0	0	3	1
A29	1	0	0	0	0	3	1
A30	1	1	0	0	0	3	1
A31	1	0	0	0	0	3	1
A32	1	0	0	0	0	3	1
A33	1	0	0	0	0	3	1
A34	1	0	0	0	0	3	1
A35	1	0	0	0	0	3	1
A36	1	0	0	0	0	3	1
B1	1	0	1	0	0	3	1
B2	1	0	1	0	0	3	1
B3	1	0	1	0	0	3	1
B4	1	0	1	0	0	3	1
B5	1	0	1	0	0	3	1
B6	1	0	1	0	0	3	1
B7	1	0	1	0	0	3	1
B8	1	0	0	0	0	3	1
B9	1	0	1	0	0	3	1
B10	1	0	1	0	0	3	1
B11	1	0	1	0	0	3	1
B12	1	0	1	0	0	3	1
B13	1	0	1	0	0	3	1
B14	1	0	1	0	0	3	1
B15	1	0	1	0	0	3	1
B16	1	0	1	0	0	3	1
B17	1	0	1	0	0	3	3
B18	1	0	0	0	0	3	1
B19	1	0	1	0	0	3	1
B20	1	0	1	0	0	3	1
B21	1	0	1	0	0	3	1
B22	1	0	1	0	0	3	1
B23	1	0	0	0	0	3	3
B24	1	0	1	0	0	3	3
B25	1	0	1	0	0	3	1
B26	1	0	1	0	0	3	1
B27	1	0	0	0	0	3	1
B28	1	0	0	0	0	3	1
B29	1	0	1	0	0	3	1
B30	1	0	1	0	0	3	1
C1	1	0	0	0	0	3	1
C2	1	0	0	0	0	3	1
C3	1	0	0	0	0	3	1
C4	1	1	0	0	0	3	1
C5	1	0	0	0	0	3	1
C6	1	1	0	0	0	3	1
C7	1	0	0	0	0	3	1
C8	1	0	0	0	0	3	1
C9	1	0	0	0	0	3	1
C10	1	0	0	0	0	3	1
C11	1	0	0	0	0	3	1
C12	1	0	0	0	0	3	0
C13	1	0	0	0	0	3	3
C14	1	0	0	0	0	3	1
C15	1	0	1	0	0	3	1
C16	1	0	1	0	0	3	1
C17	1	0	0	0	0	3	1
C18	1	0	0	0	0	3	1
C19	1	0	0	0	0	3	1
C20	1	0	0	0	0	3	1
C21	1	0	0	0	0	3	0
C22	1	0	0	0	0	3	1
C23	1	0	0	0	0	3	1
C24	1	0	0	0	0	3	1
C25	1	0	0	0	0	3	1
C26	1	0	0	0	0	3	1
C27	1	0	0	0	0	3	1
C28	1	0	1	0	0	3	1
C29	1	0	1	0	0	3	1
C30	1	0	0	0	0	3	1
D1	1	0	0	0	0	3	3
D2	1	0	0	0	0	3	3
D3	0	0	0	0	2	0	2
D4	1	0	0	0	0	3	1
D5	1	0	0	0	0	3	1
D6	1	0	0	0	0	3	1
D7	1	0	0	0	0	3	1
D8	1	0	0	0	0	3	1
D9	1	0	0	0	0	3	1
D10	1	0	0	0	0	3	1
D11	1	0	0	0	0	3	1
D12	1	0	0	0	0	3	1
D13	1	0	0	0	0	3	1
D14	1	0	0	0	0	3	3
D15	1	0	0	0	0	3	1
D16	1	0	0	0	0	3	1
D17	1	0	0	0	0	3	1
D18	1	0	0	0	0	3	1
D19	1	0	0	0	0	3	1
D20	1	0	0	0	0	3	0
D21	2	2	2	0	3	2	3
D22	1	0	0	0	0	3	0
D23	1	0	0	0	0	3	3
D24	1	0	0	0	0	3	3
D25	2	2	2	0	0	3	3
D26	1	0	0	0	0	3	0
D27	1	0	0	0	0	3	1
D28	1	0	0	0	0	3	3
D29	1	0	0	0	0	3	1
D30	1	0	0	0	0	3	1
A-0	0	27	30	30	30	0	1
A-1	30	3	0	0	0	0	29
A-2	0	0	0	0	0	0	0
A-3	0	0	0	0	0	30	0
A-4	0	0	0	0	0	0	0
B-0	0	30	5	30	30	0	0
B-1	30	0	25	0	0	0	27
B-2	0	0	0	0	0	0	0
B-3	0	0	0	0	0	30	3
B-4	0	0	0	0	0	0	0
C-0	0	28	26	30	30	0	2
C-1	30	2	4	0	0	0	27
C-2	0	0	0	0	0	0	0
C-3	0	0	0	0	0	30	1
C-4	0	0	0	0	0	0	0
D-0	1	28	28	30	28	1	3
D-1	27	0	0	0	0	0	18
D-2	2	2	2	0	1	1	1
D-3	0	0	0	0	1	28	8
D-4	0	0	0	0	0	0	0

[truncated: 5 more sheets: Lowercase w, Uppercase X, Lowercase x, Uppercase Z, Lowercase z]
